# Supplementary material for: Multi-Transcripts and Expressions of Trypsin Inhibitor and α-Amylase Inhibitor Genes of Sengon (Falcataria falcata) Against Xystrocera festiva Stem Borer Infestation
Source: Plants (Basel). 2025 Sep 3;14(17):2750. doi: 10.3390/plants14172750 (PMC12430205; doi:10.3390/plants14172750)
Supplement: Supplementary file 1 [file plants-14-02750-s001.zip]

Archive with 1 entries (1 files):
- plants-3759140-supplementary.pdf
